# Supplementary material for: Unraveling Bonding Mechanisms and Electronic Structure of Pyridine Oximes on Fe(110) Surface: Deeper Insights from DFT, Molecular Dynamics and SCC-DFT Tight Binding Simulations
Source: Molecules. 2023 Apr 18;28(8):3545. doi: 10.3390/molecules28083545 (PMC10141362; doi:10.3390/molecules28083545)
Supplement: Supplementary file 1 [file molecules-28-03545-s001.zip]

Archive with 1 entries (1 files):
- molecules-2311446-supplementary-corr.docx
